# Supplementary material for: Bombyx mori Metal Carboxypeptidases12 (BmMCP12) Is Involved in Host Protection Against Viral Infection
Source: Int J Mol Sci. 2024 Dec 18;25(24):13536. doi: 10.3390/ijms252413536 (PMC11677143; doi:10.3390/ijms252413536)
Supplement: Supplementary file 1 [file ijms-25-13536-s001.zip]

Archive with 1 entries (1 files):
- ijms-3281577-supplementary.pdf
